# Supplementary material for: Silencing the Tlr4 Gene Alleviates Methamphetamine-Induced Hepatotoxicity by Inhibiting Lipopolysaccharide-Mediated Inflammation in Mice
Source: Int J Mol Sci. 2022 Jun 18;23(12):6810. doi: 10.3390/ijms23126810 (PMC9224410; doi:10.3390/ijms23126810)
Supplement: Supplementary file 1 [file ijms-23-06810-s001.zip]

Archive with 1 entries (1 files):
- ijms-1737131-supplementary.pdf
